# Supplementary material for: Fetuin-A Deficiency but Not Pentraxin 3, FGF-21, or Irisin, Predisposes to More Serious COVID-19 Course
Source: Biomolecules. 2021 Sep 28;11(10):1422. doi: 10.3390/biom11101422 (PMC8533535; doi:10.3390/biom11101422)
Supplement: Supplementary file 1 [file biomolecules-11-01422-s001.zip]

Archive with 1 entries (1 files):
- biomolecules-1359256-supplementary.pdf
